# Supplementary material for: Fluorescent Dihomooxacalix[4]arenes for the Detection of Nitroaromatic Compounds in Solution and in the Vapour Phase: Structural and Supramolecular Insights
Source: Molecules. 2025 Sep 27;30(19):3901. doi: 10.3390/molecules30193901 (PMC12525786; doi:10.3390/molecules30193901)
Supplement: Supplementary file 1 [file molecules-30-03901-s001.zip]

Archive with 1 entries (1 files):
- molecules-3817823-supplementary.pdf
